# Supplementary material for: An embryonic stem cell-specific heterochromatin state promotes core histone exchange in the absence of DNA accessibility
Source: Nat Commun. 2020 Oct 9;11:5095. doi: 10.1038/s41467-020-18863-1 (PMC7547087; doi:10.1038/s41467-020-18863-1)
Supplement: Supplementary file 6 — Source Data [file 41467_2020_18863_MOESM6_ESM.zip]

Archive with 12 entries (9 files):
- source_data/
- source_data/Icon
- __MACOSX/
- __MACOSX/source_data/
- __MACOSX/source_data/._Icon
- source_data/fig3.zip
- source_data/fig2.zip
- source_data/fig1.zip
- source_data/fig5.zip
- source_data/fig4.zip
- source_data/fig6.zip
- __MACOSX/._source_data
